# Supplementary material for: Polyhydroxyurethane and Poly(ethylene oxide) Multiblock Copolymer Networks: Crosslinking with Polysilsesquioxane, Reprocessing and Solid Polyelectrolyte Properties
Source: Polymers (Basel). 2023 Dec 7;15(24):4634. doi: 10.3390/polym15244634 (PMC10747941; doi:10.3390/polym15244634)
Supplement: Supplementary file 1 [file polymers-15-04634-s001.zip]

Archive with 1 entries (1 files):
- polymers-2753952-supplementary.pdf
